# Supplementary material for: Evaluating the Influence of CHI3L1 and PI3 Methylation in Allergic and Nonallergic Asthma
Source: Biomolecules. 2025 Sep 25;15(10):1363. doi: 10.3390/biom15101363 (PMC12564470; doi:10.3390/biom15101363)
Supplement: Supplementary file 1 [file biomolecules-15-01363-s001.zip]

Archive with 1 entries (1 files):
- biomolecules-3837737-supplementary.pdf
